# Supplementary material for: Antimicrobial Responses to Bacterial Metabolic Activity and Biofilm Formation Studied Using Microbial Fuel Cell-Based Biosensors
Source: Biosensors (Basel). 2024 Dec 11;14(12):606. doi: 10.3390/bios14120606 (PMC11674809; doi:10.3390/bios14120606)
Supplement: Supplementary file 1 [file biosensors-14-00606-s001.zip]

Archive with 1 entries (1 files):
- biosensors-3257994-supplementary.pdf
